# Supplementary material for: Mechanisms for Catalytic CO Oxidation on SiAun (n = 1–5) Cluster
Source: Molecules. 2023 Feb 17;28(4):1917. doi: 10.3390/molecules28041917 (PMC9962203; doi:10.3390/molecules28041917)
Supplement: Supplementary file 1 [file molecules-28-01917-s001.zip]

Archive with 1 entries (1 files):
- molecules-2149074-supplementary.pdf
